# Supplementary material for: Structural Insights into Mechanisms Underlying Mitochondrial and Bacterial Cytochrome c Synthases
Source: Biomolecules. 2024 Nov 21;14(12):1483. doi: 10.3390/biom14121483 (PMC11727520; doi:10.3390/biom14121483)
Supplement: Supplementary file 1 [file biomolecules-14-01483-s001.zip]

Archive with 6 entries (4 files):
- biomolecules-3300986-supplementary-re/
- biomolecules-3300986-supplementary-re/2024 Childs et al Supplemental Biomolecules  REVISION Nov 12.pdf
- biomolecules-3300986-supplementary-re/HCCSMovieRecording video with whole cyt c.mp4
- biomolecules-3300986-supplementary-re/__MACOSX/
- biomolecules-3300986-supplementary-re/__MACOSX/._2024 Childs et al Supplemental Biomolecules  REVISION Nov 12.pdf
- biomolecules-3300986-supplementary-re/__MACOSX/._HCCSMovieRecording video with whole cyt c.mp4
